# Supplementary material for: Catalase activity deficiency sensitizes multidrug-resistant Mycobacterium tuberculosis to the ATP synthase inhibitor bedaquiline
Source: Nat Commun. 2024 Nov 13;15:9792. doi: 10.1038/s41467-024-53933-8 (PMC11561320; doi:10.1038/s41467-024-53933-8)
Supplement: Supplementary file 8 — Source Data [file 41467_2024_53933_MOESM8_ESM.xlsx]

## Sheet: Figure 1a
FIGURE 1A
DATA
[BDQ] (μg/mL)	non-MDR	MDR
0.008	0.056701	0.105191
0.015	0.44244	0.757514
0.03	0.876289	1
0.06	1	0.571721
0.12	0.186426	0.131831
0.25	0	0.0881148
0.5	0.0296392	0.0300546
1	0.00601375	0.011612
2	0.00300687	0.00409836
4	0.000429553	0.0034153

## Sheet: Figure 1b
FIGURE 1B
DATA
[BDQ] (μg/mL)	INHS	INHR
0.008	0.056701	0.13761
0.015	0.44244	0.733004
0.03	0.876289	1
0.06	1	0.667763
0.12	0.186426	0.154057
0.25	0	0.0827851
0.5	0.0296392	0.026864
1	0.00601375	0.0109649
2	0.00300687	0.00383772
4	0.000429553	0.00383772

## Sheet: Figure 1c
FIGURE 1C
STATISTICS: Mann-Whitney
Comparison		p-value
INHS vs. INHR		0.0317
DATA
CFU/mL
Day	H37Rv	TDR-0077	TDR-0081	TDR-0126	TDR-0163	TDR-0019	TDR-0031	TDR-0193	TDR-0198	TDR-0042
0	2080000	9000000	13920000	6800000	3180000	1700000	5220000	4160000	4680000	840000
30	460000	42000	46200	640000	2920000	68000	200	800	1600	400
30-Day % Survival
Strain	% Survival
H37Rv	22.1154
TDR-0077	0.466667
TDR-0081	0.331897
TDR-0126	9.41176
TDR-0163	91.8239
TDR-0019	4
TDR-0031	0.00383142
TDR-0193	0.0192308
TDR-0198	0.034188
TDR-0042	0.047619

## Sheet: Figure 1d
FIGURE 1D
DATA
[BDQ] (g/mL)	H37Rv			∆katG			∆katG:pkatG
9.6e-07	0.047	0.047	0.053	0.045	0.049	0.051	0.045	0.046	0.047
4.8e-07	0.049	0.048	0.054	0.047	0.049	0.052	0.051	0.052	0.047
2.4e-07	0.051	0.05	0.059	0.046	0.046	0.049	0.058	0.051	0.046
1.2e-07	0.196	0.143	0.13	0.055	0.052	0.054	0.055	0.047	0.049
6e-08	0.568	0.545	0.465	0.178	0.206	0.319	0.321	0.25	0.309
3e-08	0.665	0.66	0.694	0.529	0.495	0.481	0.527	0.408	0.521
1.5e-08	0.65	0.727	0.796	0.59	0.617	0.712	0.593	0.517	0.563
7.5e-09	0.802	0.813	0.818	0.692	0.681	0.697	0.643	0.539	0.541
3.75e-09	0.739	0.759	0.793	0.706	0.744	0.742	0.573	0.558	0.533

## Sheet: Figure 1e
FIGURE 1E
DATA
Day	H37Rv			∆katG
0	74.2818	52.5308	173.187	42.8905	209.194	47.9159
3	103.01	53.762	35.7045	11.3946	33.1905	6.66147
8	46.7852	26.2654	44.7332	2.17374	1.82314	3.21387
16	39.3981	16.6621		0.0818076	0.0759642	0.0642774
30	24.0492	705.882	128.454	0.0029217	0.0029217	0.0029217

## Sheet: Figure 1f
FIGURE 1F
DATA
Day	pEmpty			pfurA
0	71.0173	128.983		90.4449	109.555
8	7.67754	598.848	2272.55	11.6703	5.83516
16	172745	107486	2.26488e+06	11.6703	17.5055

## Sheet: Figure 2a
FIGURE 2A
DATA
[H2O2] (M)	H37Rv			∆katG			∆katG::pkatG
0.004	0.045	0.048	0.047	0.052	0.05	0.05	0.049	0.055
0.002	0.045	0.047	0.049	0.052	0.056	0.052	0.26	0.053
0.001	0.05	0.133	0.175	0.054	0.051	0.048	0.334	0.101
0.0005	0.255	0.322	0.336	0.059	0.051	0.047	0.385	0.589
0.00025	0.32	0.368	0.426	0.049	0.057	0.049	0.519	0.482
0.000125	0.362	0.389	0.514	0.271	0.185	0.193	0.498	0.611
6.25e-05	0.311	0.361	0.486	0.413	0.352	0.365	0.532	0.574
3.125e-05	0.341	0.489	0.536	0.579	0.483	0.499	0.463	0.621
1.5625e-05	0.448	0.6	0.534	0.523	0.543	0.543	0.627	0.674

## Sheet: Figure 2b
FIGURE 2B
DATA
[H2O2] (M)	INHS				INHR: MDR			INHR: non-MDR
0.004	0	0	0	0	0	2.35731	0	0.764562	0	0	0
0.002	9.12342	5.28558	1.1749	1.37355	2.94517	0	1.89311	0	4.1077	0.868542	1.67362
0.001	20.4523	38.2586	44.1239	37.8849	2.94517	0	31.9338	1.51368	1.69536	10.0046	4.82122
0.0005	74.9882	82.1886	85.8821	63.7732	13.1567	1.58797	43.4414	0.764562	0.856894	10.6768	4.82122
0.00025	78.8463	101.909	98.1228	80.295	20.2333	49.2086	83.7755	3.67428	0.856894	4.94057	5.57028
0.000125	76.6386	103.09	103.885	93.6817	43.1178	86.8741	83.0211	47.5398	58.1553	61.1337	54.085
6.25e-05	91.632	116.482	98.5136	100.154	69.6621	95.7025	87.9095	94.9294	94.9555	102.432	104.803
3.125e-05	94.9276	100.876	100	101.066	87.4123	98.4096	101.742	95.3451	101.375	103.774	103.656
1.5625e-05	100	100	100	100	100	100	100	100	100	100	100

## Sheet: Figure 2c
FIGURE 2C
STATISTICS: Welch's t-test
devR Expression					katG Expression					oxyS Expression
Comparison		p-value			Comparison		p-value			Comparison		p-value
H37Rv UT vs. H37Rv BDQ		0.0007			H37Rv UT vs. H37Rv BDQ		0.0002			H37Rv UT vs. H37Rv BDQ		< 1E-4
DATA
devR Expression					katG Expression					oxyS Expression
H37Rv UT	H37Rv BDQ				H37Rv UT	H37Rv BDQ				H37Rv UT	H37Rv BDQ
9.87096	11.4354				12.7909	16.168				9.11881	10.859
9.98599	11.5498				12.6255	16.1233				9.14517	10.9724
9.97507	11.2748				12.8353	16.1233				9.28582	10.7339

## Sheet: Figure 2d
FIGURE 2D
DATA
[BDQ] (g/mL)	mc27902		mc28245
9.6e-07	0.046	0.048	0.0434	0.0452	0.049
4.8e-07	0.0449	0.0469	0.0419	0.045	0.0497
2.4e-07	0.0459	0.045	0.0413	0.0463	0.049
1.2e-07	0.0538	0.0521	0.0478	0.0493	0.0513
6e-08	0.2895	0.229	0.0563	0.0601	0.0562
3e-08	0.461	0.4447	0.1119	0.0907	0.0979
1.5e-08	0.5045	0.4744	0.46	0.4762	0.1957
7.5e-09	0.5026	0.4785	0.661	0.6261	0.5572
3.75e-09	0.5322	0.4868	0.6615	0.6523	0.5934

[truncated: 30 more sheets: Figure 2e, Figure 2f, Figure 2g, Figure 3a, Figure 3b, Figure 3c, Figure 4a, Figure 4b, Figure 4c, Figure 4d, Figure 5a, Figure 5b, Figure 5c, Supp Fig 1a, Supp Fig 1b, Supp Fig 2a, Supp Fig 2b, Supp Fig 2c, Supp Fig 3a, Supp Fig 3b …]
